# Supplementary material for: Isolation and Pathogenicity Analysis of a G5P[23] Porcine Rotavirus Strain
Source: Viruses. 2023 Dec 22;16(1):21. doi: 10.3390/v16010021 (PMC10819142; doi:10.3390/v16010021)
Supplement: Supplementary file 1 [file viruses-16-00021-s001.zip]

Archive with 1 entries (1 files):
- viruses-2724439-supplementary.pdf
